# Supplementary material for: Lignans of Sesame (Sesamum indicum L.): A Comprehensive Review
Source: Molecules. 2021 Feb 7;26(4):883. doi: 10.3390/molecules26040883 (PMC7914952; doi:10.3390/molecules26040883)
Supplement: Supplementary file 1 [file molecules-26-00883-s001.zip]

Archive with 1 entries (1 files):
- molecules-1092810-supplementary.xls
