# Supplementary material for: Lignans of Sesame (Sesamum indicum L.): A Comprehensive Review
Source: Molecules. 2021 Feb 7;26(4):883. doi: 10.3390/molecules26040883 (PMC7914952; doi:10.3390/molecules26040883)
Supplement: Supplementary file 1 [file molecules-26-00883-s001.zip › molecules-1092810-supplementary.xls]

## Sheet: Sheet1
Sesamin content (mg/g)	Sesamolin content (mg/g)	Country	Reference
2.79±0.10	1.29±0.43	India	Dar et al 2015
0.18±0.03	0.13±0.01	India	Hemalatha and Ghafoorunissa 2004
5.67±1.81	6.26±2.43	India	Kancharla and Arumugam 2020
3.68±0.51	4.05±0.72	India	Kim et al 2014
0.83±0.05		India	Williamson et al 2008
4.07±0.97	2.63±0.59	India	Dar et al 2019
2.16±0.10	1.38±0.10	Taiwan	Shyu and Hwang 2002
5.36±1.34		Israel	Williamson et al 2008
3.10±0.45	2.41±0.39	Japan	Tashiro et al 1990
4.66±1.25	3.60±1.19	Japan	Kim et al 2014
9.00±2.77	4.10±1.27	Japan	Yasumoto and Katsuta 2006
4.91±1.99	3.01±1.14	Japan	Fukuda et al 1988
1.77±0.31		Cameroon	Williamson et al 2008
3.81±0.24	2.77±0.14	Korea	Ryu et al 1998
2.35±0.38	2.63±0.41	Korea	Kim et al 2014
3.95±0.33	4.22±1.04	Korea	Kim et al 2014
2.48±0.27	1.72±0.17	China	Shi et al 2017
6.34±1.76	3.53±0.86	China	Wang et al 2012
3.89±0.54	3.87±0.72	China	Kim et al 2014
6.64±0.26	2.92±0.04	China	Lin et al 2017
5.89±1.36	3.00±0.64	China	Wang et al 2013
3.23±0.21	3.51±0.24	Egypt	Kim et al 2014
1.55±0.23	0.62±0.08	Thailand	Rangkadilok et al 2010
2.96±0.42		Thailand	Williamson et al 2008
2.00±0.29		Nepal	Williamson et al 2008
4.67±1.47	4.41±0.93	Nepal	Kim et al 2014
5.45±1.17	4.57±1.02	Russia	Kim et al 2014
4.42±0.78	4.21±0.65	Turkey	Kim et al 2014
4.39±0.59	4.09±0.45	Afghanistan	Kim et al 2014
4.22±1.29	3.67±0.76	Pakistan	Kim et al 2014
3.22±0.12	3.77±0.26	Vietnam	Kim et al 2014
5.00±1.03		Venezuela	Williamson et al 2008
7.30±1.96	3.11±0.62	Venezuela	Beroza and Kinman 1955
3.81±0.39	2.46±0.43	Iran	Kim et al 2014
3.02±0.27		Iran	Williamson et al 2008
5.73±1.29		Guatemala	Williamson et al 2008
5.97±1.17		Zaire	Williamson et al 2008
6.99±1.84	4.08±0.79	USA	Beroza and Kinman 1955
1.63±0.14	1.01±0.11	USA	Moazzami and Kamal-Eldin 2006
3.68±0.67	4.66±1.12	USA	Kim et al 2014
3.49±0.74	0.64±0.02	Paraguay	Republic of Paraguay 2014
3.80±0.82	4.31±0.89	Mexico	Kim et al 2014
2.12±0.15	1.85±0.11	Ethiopia	Kim et al 2020
1.19±0.18	0.76±0.01	Sudan	Kim et al 2020
